# Supplementary material for: The nonexistence of a paddlewheel effect in superionic conductors
Source: Proc Natl Acad Sci U S A. 2024 Apr 24;121(18):e2316493121. doi: 10.1073/pnas.2316493121 (PMC11067015; doi:10.1073/pnas.2316493121)
Supplement: Supplementary file 2 — Dataset S01 (XLSX) [file pnas.2316493121.sd01.xlsx]

## Sheet: combined_freq_excel_publication
label	Temperature (K)	Event type	Cutoff angle(deg) or distance(A)	Normalizing atom	Simulation time (ps)	Frequency (event/ps/normalizing atom)	Total event	Stdev of freq (event/ps/normalizing atom)
amorphous_Li3PS4_1.8g/cm3	600	hop	1.5	48	280	1.03304	13884	0.00876714
amorphous_Li3PS4_1.8g/cm3	600	hop	2	48	280	0.408854	5495	0.0055155
amorphous_Li3PS4_1.8g/cm3	600	hop	2.5	48	280	0.169345	2276	0.00354966
amorphous_Li3PS4_1.8g/cm3	600	hop	3	48	280	0.0755208	1015	0.00237047
amorphous_Li3PS4_1.8g/cm3	600	hop	3.5	48	280	0.0304315	409	0.00150474
amorphous_Li3PS4_1.8g/cm3	600	rot	10	16	280	2.41607	10824	0.0232229
amorphous_Li3PS4_1.8g/cm3	600	rot	15	16	280	1.59062	7126	0.0188428
amorphous_Li3PS4_1.8g/cm3	600	rot	20	16	280	0.799554	3582	0.0133593
amorphous_Li3PS4_1.8g/cm3	600	rot	25	16	280	0.341741	1531	0.00873393
amorphous_Li3PS4_1.8g/cm3	600	rot	30	16	280	0.151116	677	0.00580786
amorphous_Li3PS4_1.8g/cm3	600	rot	35	16	280	0.0738839	331	0.00406103
amorphous_Li3PS4_1.8g/cm3	600	rot	40	16	280	0.0357143	160	0.00282346
amorphous_Li3PS4_1.8g/cm3	600	rot	45	16	280	0.0171875	77	0.0019587
amorphous_Li3PS4_1.8g/cm3	600	rot	50	16	280	0.009375	42	0.00144659
amorphous_Li3PS4_1.8g/cm3	600	rot	55	16	280	0.00491071	22	0.00104697
amorphous_Li3PS4_1.8g/cm3	600	rot	60	16	280	0.00223214	10	0.000705866
amorphous_Li3PS4_1.8g/cm3	600	rot	70	16	280	0.000669643	3	0.000386618
amorphous_Li3PS4_1.8g/cm3	650	hop	1.5	48	252	1.20073	14524	0.00996326
amorphous_Li3PS4_1.8g/cm3	650	hop	2	48	252	0.519924	6289	0.00655615
amorphous_Li3PS4_1.8g/cm3	650	hop	2.5	48	252	0.239583	2898	0.00445049
amorphous_Li3PS4_1.8g/cm3	650	hop	3	48	252	0.112517	1361	0.00304991
amorphous_Li3PS4_1.8g/cm3	650	hop	3.5	48	252	0.051422	622	0.00206183
amorphous_Li3PS4_1.8g/cm3	650	rot	10	16	252	2.46354	9933	0.0247184
amorphous_Li3PS4_1.8g/cm3	650	rot	15	16	252	1.70238	6864	0.0205479
amorphous_Li3PS4_1.8g/cm3	650	rot	20	16	252	0.919891	3709	0.0151046
amorphous_Li3PS4_1.8g/cm3	650	rot	25	16	252	0.405754	1636	0.0100316
amorphous_Li3PS4_1.8g/cm3	650	rot	30	16	252	0.167659	676	0.00644841
amorphous_Li3PS4_1.8g/cm3	650	rot	35	16	252	0.0823413	332	0.00451906
amorphous_Li3PS4_1.8g/cm3	650	rot	40	16	252	0.0386905	156	0.00309772
amorphous_Li3PS4_1.8g/cm3	650	rot	45	16	252	0.0198413	80	0.00221832
amorphous_Li3PS4_1.8g/cm3	650	rot	50	16	252	0.00892857	36	0.0014881
amorphous_Li3PS4_1.8g/cm3	650	rot	55	16	252	0.00570437	23	0.00118944
amorphous_Li3PS4_1.8g/cm3	650	rot	60	16	252	0.00223214	9	0.000744048
amorphous_Li3PS4_1.8g/cm3	650	rot	70	16	252	0.000248016	1	0.000248016
amorphous_Li3PS4_1.8g/cm3	650	rot	80	16	252	0.000248016	1	0.000248016
amorphous_Li3PS4_1.8g/cm3	700	hop	1.5	48	280	1.50365	20209	0.0105773
amorphous_Li3PS4_1.8g/cm3	700	hop	2	48	280	0.74881	10064	0.00746425
amorphous_Li3PS4_1.8g/cm3	700	hop	2.5	48	280	0.376786	5064	0.00529478
amorphous_Li3PS4_1.8g/cm3	700	hop	3	48	280	0.18817	2529	0.00374175
amorphous_Li3PS4_1.8g/cm3	700	hop	3.5	48	280	0.0975446	1311	0.00269403
amorphous_Li3PS4_1.8g/cm3	700	rot	10	16	280	2.31429	10368	0.0227284
amorphous_Li3PS4_1.8g/cm3	700	rot	15	16	280	1.7529	7853	0.0197806
amorphous_Li3PS4_1.8g/cm3	700	rot	20	16	280	1.16473	5218	0.016124
amorphous_Li3PS4_1.8g/cm3	700	rot	25	16	280	0.672321	3012	0.0122504
amorphous_Li3PS4_1.8g/cm3	700	rot	30	16	280	0.362946	1626	0.00900082
amorphous_Li3PS4_1.8g/cm3	700	rot	35	16	280	0.19308	865	0.00656493
amorphous_Li3PS4_1.8g/cm3	700	rot	40	16	280	0.101116	453	0.00475085
amorphous_Li3PS4_1.8g/cm3	700	rot	45	16	280	0.0553571	248	0.00351518
amorphous_Li3PS4_1.8g/cm3	700	rot	50	16	280	0.0301339	135	0.00259352
amorphous_Li3PS4_1.8g/cm3	700	rot	55	16	280	0.0158482	71	0.00188084
amorphous_Li3PS4_1.8g/cm3	700	rot	60	16	280	0.00982143	44	0.00148064
amorphous_Li3PS4_1.8g/cm3	700	rot	70	16	280	0.00200893	9	0.000669643
amorphous_Li3PS4_1.8g/cm3	700	rot	80	16	280	0.000669643	3	0.000386618
amorphous_Li3PS4_1.8g/cm3	700	rot	90	16	280	0.000223214	1	0.000223214
amorphous_Li3PS4_1.8g/cm3	750	hop	1.5	48	252	1.78323	21570	0.0121418
amorphous_Li3PS4_1.8g/cm3	750	hop	2	48	252	0.991402	11992	0.00905324
amorphous_Li3PS4_1.8g/cm3	750	hop	2.5	48	252	0.558614	6757	0.00679571
amorphous_Li3PS4_1.8g/cm3	750	hop	3	48	252	0.316551	3829	0.00511565
amorphous_Li3PS4_1.8g/cm3	750	hop	3.5	48	252	0.176174	2131	0.00381636
amorphous_Li3PS4_1.8g/cm3	750	rot	10	16	252	2.1999	8870	0.0233583
amorphous_Li3PS4_1.8g/cm3	750	rot	15	16	252	1.74157	7022	0.0207831
amorphous_Li3PS4_1.8g/cm3	750	rot	20	16	252	1.32465	5341	0.0181255
amorphous_Li3PS4_1.8g/cm3	750	rot	25	16	252	0.919395	3707	0.0151005
amorphous_Li3PS4_1.8g/cm3	750	rot	30	16	252	0.587302	2368	0.012069
amorphous_Li3PS4_1.8g/cm3	750	rot	35	16	252	0.363343	1465	0.00949289
amorphous_Li3PS4_1.8g/cm3	750	rot	40	16	252	0.218998	883	0.00736987
amorphous_Li3PS4_1.8g/cm3	750	rot	45	16	252	0.131448	530	0.00570975
amorphous_Li3PS4_1.8g/cm3	750	rot	50	16	252	0.0734127	296	0.00426703
amorphous_Li3PS4_1.8g/cm3	750	rot	55	16	252	0.0443948	179	0.00331823
amorphous_Li3PS4_1.8g/cm3	750	rot	60	16	252	0.0267857	108	0.00257746
amorphous_Li3PS4_1.8g/cm3	750	rot	70	16	252	0.0094246	38	0.00152887
amorphous_Li3PS4_1.8g/cm3	750	rot	80	16	252	0.00173611	7	0.000656188
amorphous_Li3PS4_1.8g/cm3	750	rot	90	16	252	0.000248016	1	0.000248016
amorphous_Li3PS4_1.8g/cm3	750	rot	100	16	252	0.000248016	1	0.000248016
amorphous_Li3PS4_1.8g/cm3	750	rot	110	16	252	0.000248016	1	0.000248016
amorphous_Li3PS4_1.8g/cm3	800	hop	1.5	48	280	1.89598	25482	0.0118773
amorphous_Li3PS4_1.8g/cm3	800	hop	2	48	280	1.10722	14881	0.00907647
amorphous_Li3PS4_1.8g/cm3	800	hop	2.5	48	280	0.641295	8619	0.00690763
amorphous_Li3PS4_1.8g/cm3	800	hop	3	48	280	0.36503	4906	0.00521152
amorphous_Li3PS4_1.8g/cm3	800	hop	3.5	48	280	0.215625	2898	0.00400544
amorphous_Li3PS4_1.8g/cm3	800	rot	10	16	280	2.18393	9784	0.022079
amorphous_Li3PS4_1.8g/cm3	800	rot	15	16	280	1.75714	7872	0.0198045
amorphous_Li3PS4_1.8g/cm3	800	rot	20	16	280	1.3779	6173	0.0175376
amorphous_Li3PS4_1.8g/cm3	800	rot	25	16	280	0.994196	4454	0.0148969
amorphous_Li3PS4_1.8g/cm3	800	rot	30	16	280	0.666964	2988	0.0122015
amorphous_Li3PS4_1.8g/cm3	800	rot	35	16	280	0.434598	1947	0.00984929
amorphous_Li3PS4_1.8g/cm3	800	rot	40	16	280	0.274554	1230	0.00782843
amorphous_Li3PS4_1.8g/cm3	800	rot	45	16	280	0.171205	767	0.00618187
amorphous_Li3PS4_1.8g/cm3	800	rot	50	16	280	0.107813	483	0.00490564
amorphous_Li3PS4_1.8g/cm3	800	rot	55	16	280	0.0667411	299	0.00385974
amorphous_Li3PS4_1.8g/cm3	800	rot	60	16	280	0.0412946	185	0.00303604
amorphous_Li3PS4_1.8g/cm3	800	rot	70	16	280	0.0169643	76	0.00194594
amorphous_Li3PS4_1.8g/cm3	800	rot	80	16	280	0.0046875	21	0.0010229
amorphous_Li3PS4_1.8g/cm3	800	rot	90	16	280	0.000892857	4	0.000446429
amorphous_Li3PS4_1.8g/cm3	800	rot	100	16	280	0.000223214	1	0.000223214
amorphous_Li3PS4_1.8g/cm3	800	rot	110	16	280	0.000223214	1	0.000223214
amorphous_Li3PS4_1.8g/cm3	900	hop	1.5	48	279.78	2.12593	28550	0.0125819
amorphous_Li3PS4_1.8g/cm3	900	hop	2	48	279.78	1.34391	18048	0.0100036
amorphous_Li3PS4_1.8g/cm3	900	hop	2.5	48	279.78	0.853572	11463	0.00797244
amorphous_Li3PS4_1.8g/cm3	900	hop	3	48	279.78	0.542465	7285	0.00635561
amorphous_Li3PS4_1.8g/cm3	900	hop	3.5	48	279.78	0.345063	4634	0.00506897
amorphous_Li3PS4_1.8g/cm3	900	rot	10	16	279.78	2.14745	9613	0.0219025
amorphous_Li3PS4_1.8g/cm3	900	rot	15	16	279.78	1.77528	7947	0.0199143
amorphous_Li3PS4_1.8g/cm3	900	rot	20	16	279.78	1.45695	6522	0.0180407
amorphous_Li3PS4_1.8g/cm3	900	rot	25	16	279.78	1.14465	5124	0.0159907
amorphous_Li3PS4_1.8g/cm3	900	rot	30	16	279.78	0.840169	3761	0.0136998
amorphous_Li3PS4_1.8g/cm3	900	rot	35	16	279.78	0.597791	2676	0.011556
amorphous_Li3PS4_1.8g/cm3	900	rot	40	16	279.78	0.404336	1810	0.00950392
amorphous_Li3PS4_1.8g/cm3	900	rot	45	16	279.78	0.271195	1214	0.00778346
amorphous_Li3PS4_1.8g/cm3	900	rot	50	16	279.78	0.181839	814	0.00637346
amorphous_Li3PS4_1.8g/cm3	900	rot	55	16	279.78	0.121524	544	0.0052103
amorphous_Li3PS4_1.8g/cm3	900	rot	60	16	279.78	0.0813139	364	0.00426201
amorphous_Li3PS4_1.8g/cm3	900	rot	70	16	279.78	0.0341786	153	0.00276318
amorphous_Li3PS4_1.8g/cm3	900	rot	80	16	279.78	0.0138502	62	0.00175897
amorphous_Li3PS4_1.8g/cm3	900	rot	90	16	279.78	0.00491458	22	0.00104779
amorphous_Li3PS4_1.8g/cm3	900	rot	100	16	279.78	0.00134034	6	0.000547191
amorphous_Li3PS4_1.8g/cm3	900	rot	110	16	279.78	0.00111695	5	0.000499515
amorphous_Li3PS4_1.8g/cm3	900	rot	120	16	279.78	0.00044678	2	0.000315921
amorphous_Li3PS4_1.8g/cm3	900	rot	130	16	279.78	0.00022339	1	0.00022339
amorphous_Li3PS4_2.0g/cm3	600	hop	1.5	48	571.8	0.782908	21488	0.00534088
amorphous_Li3PS4_2.0g/cm3	600	hop	2	48	571.8	0.261674	7182	0.00308772
amorphous_Li3PS4_2.0g/cm3	600	hop	2.5	48	571.8	0.071084	1951	0.00160932
amorphous_Li3PS4_2.0g/cm3	600	hop	3	48	571.8	0.0224073	615	0.00090355
amorphous_Li3PS4_2.0g/cm3	600	hop	3.5	48	571.8	0.011404	313	0.000644595
amorphous_Li3PS4_2.0g/cm3	600	rot	10	16	571.8	2.03185	18589	0.0149027
amorphous_Li3PS4_2.0g/cm3	600	rot	15	16	571.8	1.27131	11631	0.0117881
amorphous_Li3PS4_2.0g/cm3	600	rot	20	16	571.8	0.539196	4933	0.007677
amorphous_Li3PS4_2.0g/cm3	600	rot	25	16	571.8	0.148107	1355	0.00402351
amorphous_Li3PS4_2.0g/cm3	600	rot	30	16	571.8	0.0312609	286	0.0018485
amorphous_Li3PS4_2.0g/cm3	600	rot	35	16	571.8	0.00491868	45	0.000733233
amorphous_Li3PS4_2.0g/cm3	600	rot	40	16	571.8	0.000655824	6	0.000267739
amorphous_Li3PS4_2.0g/cm3	700	hop	1.5	48	521.36	1.16103	29055	0.00681132
amorphous_Li3PS4_2.0g/cm3	700	hop	2	48	521.36	0.476039	11913	0.00436146
amorphous_Li3PS4_2.0g/cm3	700	hop	2.5	48	521.36	0.173265	4336	0.00263127
amorphous_Li3PS4_2.0g/cm3	700	hop	3	48	521.36	0.0625767	1566	0.00158131
amorphous_Li3PS4_2.0g/cm3	700	hop	3.5	48	521.36	0.0295301	739	0.00108628
amorphous_Li3PS4_2.0g/cm3	700	rot	10	16	521.36	2.32193	19369	0.0166838
amorphous_Li3PS4_2.0g/cm3	700	rot	15	16	521.36	1.60841	13417	0.0138858
amorphous_Li3PS4_2.0g/cm3	700	rot	20	16	521.36	0.847663	7071	0.0100805
amorphous_Li3PS4_2.0g/cm3	700	rot	25	16	521.36	0.309887	2585	0.00609498
amorphous_Li3PS4_2.0g/cm3	700	rot	30	16	521.36	0.0901488	752	0.00328739
amorphous_Li3PS4_2.0g/cm3	700	rot	35	16	521.36	0.0198999	166	0.00154453
amorphous_Li3PS4_2.0g/cm3	700	rot	40	16	521.36	0.00515479	43	0.000786098
amorphous_Li3PS4_2.0g/cm3	700	rot	45	16	521.36	0.00203794	17	0.000494273
amorphous_Li3PS4_2.0g/cm3	700	rot	50	16	521.36	0.000839151	7	0.000317169
amorphous_Li3PS4_2.0g/cm3	700	rot	55	16	521.36	0.000359636	3	0.000207636
amorphous_Li3PS4_2.0g/cm3	800	hop	1.5	48	323	1.62816	25243	0.0102477
amorphous_Li3PS4_2.0g/cm3	800	hop	2	48	323	0.785217	12174	0.0071166
amorphous_Li3PS4_2.0g/cm3	800	hop	2.5	48	323	0.354038	5489	0.00477862
amorphous_Li3PS4_2.0g/cm3	800	hop	3	48	323	0.152735	2368	0.00313868
amorphous_Li3PS4_2.0g/cm3	800	hop	3.5	48	323	0.0744969	1155	0.00219203
amorphous_Li3PS4_2.0g/cm3	800	rot	10	16	323	2.64222	13655	0.0226112
amorphous_Li3PS4_2.0g/cm3	800	rot	15	16	323	1.97852	10225	0.0195663
amorphous_Li3PS4_2.0g/cm3	800	rot	20	16	323	1.24033	6410	0.015492
amorphous_Li3PS4_2.0g/cm3	800	rot	25	16	323	0.607198	3138	0.0108394
amorphous_Li3PS4_2.0g/cm3	800	rot	30	16	323	0.243228	1257	0.00686033
amorphous_Li3PS4_2.0g/cm3	800	rot	35	16	323	0.0926858	479	0.00423492
amorphous_Li3PS4_2.0g/cm3	800	rot	40	16	323	0.0332817	172	0.00253771
amorphous_Li3PS4_2.0g/cm3	800	rot	45	16	323	0.0108359	56	0.00144801
amorphous_Li3PS4_2.0g/cm3	800	rot	50	16	323	0.00367647	19	0.00084344
amorphous_Li3PS4_2.0g/cm3	800	rot	55	16	323	0.00212848	11	0.000641762
amorphous_Li3PS4_2.0g/cm3	800	rot	60	16	323	0.00116099	6	0.000473972
amorphous_Li3PS4_2.0g/cm3	800	rot	70	16	323	0.000580495	3	0.000335149
amorphous_Li3PS4_2.0g/cm3	800	rot	80	16	323	0.000193498	1	0.000193498
amorphous_Li3PS4_2.0g/cm3	900	hop	1.5	48	259.96	1.89556	23653	0.0123252
amorphous_Li3PS4_2.0g/cm3	900	hop	2	48	259.96	1.00608	12554	0.00897932
amorphous_Li3PS4_2.0g/cm3	900	hop	2.5	48	259.96	0.514021	6414	0.00641825
amorphous_Li3PS4_2.0g/cm3	900	hop	3	48	259.96	0.262941	3281	0.00459045
amorphous_Li3PS4_2.0g/cm3	900	hop	3.5	48	259.96	0.141368	1764	0.0033659
amorphous_Li3PS4_2.0g/cm3	900	rot	10	16	259.96	2.56674	10676	0.0248415
amorphous_Li3PS4_2.0g/cm3	900	rot	15	16	259.96	2.02387	8418	0.0220586
amorphous_Li3PS4_2.0g/cm3	900	rot	20	16	259.96	1.42883	5943	0.0185343
amorphous_Li3PS4_2.0g/cm3	900	rot	25	16	259.96	0.874173	3636	0.0144972
amorphous_Li3PS4_2.0g/cm3	900	rot	30	16	259.96	0.476756	1983	0.0107062
amorphous_Li3PS4_2.0g/cm3	900	rot	35	16	259.96	0.234651	976	0.00751101
amorphous_Li3PS4_2.0g/cm3	900	rot	40	16	259.96	0.114681	477	0.00525089
amorphous_Li3PS4_2.0g/cm3	900	rot	45	16	259.96	0.0528928	220	0.00356603
amorphous_Li3PS4_2.0g/cm3	900	rot	50	16	259.96	0.024523	102	0.00242814
amorphous_Li3PS4_2.0g/cm3	900	rot	55	16	259.96	0.0146657	61	0.00187775
amorphous_Li3PS4_2.0g/cm3	900	rot	60	16	259.96	0.00937644	39	0.00150143
amorphous_Li3PS4_2.0g/cm3	900	rot	70	16	259.96	0.00312548	13	0.000866852
amorphous_Li3PS4_2.0g/cm3	900	rot	80	16	259.96	0.00168295	7	0.000636096
amorphous_Li3PS4_2.0g/cm3	900	rot	90	16	259.96	0.000240422	1	0.000240422
amorphous_Li3PS4_2.0g/cm3	1000	hop	1.5	48	260	2.14623	26785	0.0131139
amorphous_Li3PS4_2.0g/cm3	1000	hop	2	48	260	1.26186	15748	0.0100554
amorphous_Li3PS4_2.0g/cm3	1000	hop	2.5	48	260	0.741987	9260	0.00771065
amorphous_Li3PS4_2.0g/cm3	1000	hop	3	48	260	0.433734	5413	0.00589528
amorphous_Li3PS4_2.0g/cm3	1000	hop	3.5	48	260	0.258333	3224	0.0045497
amorphous_Li3PS4_2.0g/cm3	1000	rot	10	16	260	2.45288	10204	0.0242824
amorphous_Li3PS4_2.0g/cm3	1000	rot	15	16	260	1.99014	8279	0.0218724
amorphous_Li3PS4_2.0g/cm3	1000	rot	20	16	260	1.56082	6493	0.01937
amorphous_Li3PS4_2.0g/cm3	1000	rot	25	16	260	1.13101	4705	0.0164887
amorphous_Li3PS4_2.0g/cm3	1000	rot	30	16	260	0.754808	3140	0.0134701
amorphous_Li3PS4_2.0g/cm3	1000	rot	35	16	260	0.475	1976	0.0106856
amorphous_Li3PS4_2.0g/cm3	1000	rot	40	16	260	0.284856	1185	0.00827496
amorphous_Li3PS4_2.0g/cm3	1000	rot	45	16	260	0.174519	726	0.00647702
amorphous_Li3PS4_2.0g/cm3	1000	rot	50	16	260	0.100481	418	0.00491468
amorphous_Li3PS4_2.0g/cm3	1000	rot	55	16	260	0.0639423	266	0.00392055
amorphous_Li3PS4_2.0g/cm3	1000	rot	60	16	260	0.0362981	151	0.0029539
amorphous_Li3PS4_2.0g/cm3	1000	rot	70	16	260	0.0115385	48	0.00166543
amorphous_Li3PS4_2.0g/cm3	1000	rot	80	16	260	0.00408654	17	0.000991131
amorphous_Li3PS4_2.0g/cm3	1000	rot	90	16	260	0.00216346	9	0.000721154
crystal_alpha_Li3PS4	600	hop	1.5	48	252	1.21338	14677	0.0100156
crystal_alpha_Li3PS4	600	hop	2	48	252	0.521825	6312	0.00656813
crystal_alpha_Li3PS4	600	hop	2.5	48	252	0.218419	2642	0.00424937
crystal_alpha_Li3PS4	600	hop	3	48	252	0.099537	1204	0.00286861
crystal_alpha_Li3PS4	600	hop	3.5	48	252	0.0447255	541	0.0019229
crystal_alpha_Li3PS4	600	rot	10	16	252	2.39286	9648	0.0243612
crystal_alpha_Li3PS4	600	rot	15	16	252	1.64906	6649	0.0202236
crystal_alpha_Li3PS4	600	rot	20	16	252	0.837054	3375	0.0144084
crystal_alpha_Li3PS4	600	rot	25	16	252	0.315972	1274	0.00885246
crystal_alpha_Li3PS4	600	rot	30	16	252	0.0977183	394	0.00492297
crystal_alpha_Li3PS4	600	rot	35	16	252	0.0270337	109	0.00258936
crystal_alpha_Li3PS4	600	rot	40	16	252	0.00768849	31	0.00138089
crystal_alpha_Li3PS4	600	rot	45	16	252	0.00198413	8	0.000701495
crystal_alpha_Li3PS4	600	rot	50	16	252	0.000744048	3	0.000429576
crystal_alpha_Li3PS4	600	rot	55	16	252	0.000248016	1	0.000248016
crystal_alpha_Li3PS4	650	hop	1.5	48	252	1.41014	17057	0.0107972
crystal_alpha_Li3PS4	650	hop	2	48	252	0.668899	8091	0.00743634
crystal_alpha_Li3PS4	650	hop	2.5	48	252	0.305225	3692	0.0050233
crystal_alpha_Li3PS4	650	hop	3	48	252	0.147404	1783	0.00349087
crystal_alpha_Li3PS4	650	hop	3.5	48	252	0.0708499	857	0.00242019
crystal_alpha_Li3PS4	650	rot	10	16	252	2.39459	9655	0.02437
crystal_alpha_Li3PS4	650	rot	15	16	252	1.74405	7032	0.0207979
crystal_alpha_Li3PS4	650	rot	20	16	252	1.00471	4051	0.0157856
crystal_alpha_Li3PS4	650	rot	25	16	252	0.457589	1845	0.0106531
crystal_alpha_Li3PS4	650	rot	30	16	252	0.168403	679	0.00646271
crystal_alpha_Li3PS4	650	rot	35	16	252	0.062004	250	0.00392147
crystal_alpha_Li3PS4	650	rot	40	16	252	0.016121	65	0.00199957
crystal_alpha_Li3PS4	650	rot	45	16	252	0.00496032	20	0.00110916
crystal_alpha_Li3PS4	650	rot	50	16	252	0.00198413	8	0.000701495
crystal_alpha_Li3PS4	650	rot	55	16	252	0.00124008	5	0.00055458
crystal_alpha_Li3PS4	650	rot	60	16	252	0.000744048	3	0.000429576
crystal_alpha_Li3PS4	650	rot	70	16	252	0.000248016	1	0.000248016
crystal_alpha_Li3PS4	700	hop	1.5	48	236	1.55129	17573	0.0117023
crystal_alpha_Li3PS4	700	hop	2	48	236	0.783369	8874	0.00831585
crystal_alpha_Li3PS4	700	hop	2.5	48	236	0.382327	4331	0.00580953
crystal_alpha_Li3PS4	700	hop	3	48	236	0.192885	2185	0.00412641
crystal_alpha_Li3PS4	700	hop	3.5	48	236	0.096928	1098	0.00292515
crystal_alpha_Li3PS4	700	rot	10	16	236	2.42452	9155	0.0253394
crystal_alpha_Li3PS4	700	rot	15	16	236	1.81727	6862	0.0219378
crystal_alpha_Li3PS4	700	rot	20	16	236	1.11864	4224	0.0172119
crystal_alpha_Li3PS4	700	rot	25	16	236	0.557203	2104	0.0121476
crystal_alpha_Li3PS4	700	rot	30	16	236	0.234905	887	0.00788733
crystal_alpha_Li3PS4	700	rot	35	16	236	0.0908369	343	0.00490473
crystal_alpha_Li3PS4	700	rot	40	16	236	0.0426377	161	0.00336032
crystal_alpha_Li3PS4	700	rot	45	16	236	0.0174788	66	0.00215149
crystal_alpha_Li3PS4	700	rot	50	16	236	0.00794492	30	0.00145054
crystal_alpha_Li3PS4	700	rot	55	16	236	0.00476695	18	0.00112358
crystal_alpha_Li3PS4	700	rot	60	16	236	0.00291314	11	0.000878343
crystal_alpha_Li3PS4	700	rot	70	16	236	0.00158898	6	0.0006487
crystal_alpha_Li3PS4	700	rot	80	16	236	0.000794492	3	0.0004587
crystal_alpha_Li3PS4	750	hop	1.5	48	252	1.69015	20444	0.0118206
crystal_alpha_Li3PS4	750	hop	2	48	252	0.91832	11108	0.00871317
crystal_alpha_Li3PS4	750	hop	2.5	48	252	0.485698	5875	0.00633669
crystal_alpha_Li3PS4	750	hop	3	48	252	0.256035	3097	0.00460075
crystal_alpha_Li3PS4	750	hop	3.5	48	252	0.137318	1661	0.00336933
crystal_alpha_Li3PS4	750	rot	10	16	252	2.46503	9939	0.0247258
crystal_alpha_Li3PS4	750	rot	15	16	252	1.89534	7642	0.0216812
crystal_alpha_Li3PS4	750	rot	20	16	252	1.2562	5065	0.017651
crystal_alpha_Li3PS4	750	rot	25	16	252	0.643105	2593	0.0126293
crystal_alpha_Li3PS4	750	rot	30	16	252	0.28125	1134	0.00835191
crystal_alpha_Li3PS4	750	rot	35	16	252	0.111855	451	0.00526705
crystal_alpha_Li3PS4	750	rot	40	16	252	0.0456349	184	0.00336425
crystal_alpha_Li3PS4	750	rot	45	16	252	0.0193452	78	0.00219042
crystal_alpha_Li3PS4	750	rot	50	16	252	0.00967262	39	0.00154886
crystal_alpha_Li3PS4	750	rot	55	16	252	0.00520833	21	0.00113655
crystal_alpha_Li3PS4	750	rot	60	16	252	0.00272817	11	0.000822576
crystal_alpha_Li3PS4	750	rot	70	16	252	0.00124008	5	0.00055458
crystal_alpha_Li3PS4	750	rot	80	16	252	0.000744048	3	0.000429576
crystal_alpha_Li3PS4	750	rot	90	16	252	0.000496032	2	0.000350747
crystal_alpha_Li3PS4	750	rot	100	16	252	0.000248016	1	0.000248016
crystal_alpha_Li3PS4	750	rot	110	16	252	0.000248016	1	0.000248016
crystal_alpha_Li3PS4	800	hop	1.5	48	252	1.82275	22048	0.0122756
crystal_alpha_Li3PS4	800	hop	2	48	252	1.05291	12736	0.00932985
crystal_alpha_Li3PS4	800	hop	2.5	48	252	0.588707	7121	0.00697636
crystal_alpha_Li3PS4	800	hop	3	48	252	0.338459	4094	0.00528971
crystal_alpha_Li3PS4	800	hop	3.5	48	252	0.189319	2290	0.00395618
crystal_alpha_Li3PS4	800	rot	10	16	252	2.41741	9747	0.0244858
crystal_alpha_Li3PS4	800	rot	15	16	252	1.90104	7665	0.0217138
crystal_alpha_Li3PS4	800	rot	20	16	252	1.33085	5366	0.0181679
crystal_alpha_Li3PS4	800	rot	25	16	252	0.787202	3174	0.0139728
crystal_alpha_Li3PS4	800	rot	30	16	252	0.388641	1567	0.0098178
crystal_alpha_Li3PS4	800	rot	35	16	252	0.184028	742	0.00675587
crystal_alpha_Li3PS4	800	rot	40	16	252	0.0917659	370	0.00477068
crystal_alpha_Li3PS4	800	rot	45	16	252	0.0438988	177	0.00329964
crystal_alpha_Li3PS4	800	rot	50	16	252	0.0255456	103	0.00251709
crystal_alpha_Li3PS4	800	rot	55	16	252	0.015377	62	0.00195288
crystal_alpha_Li3PS4	800	rot	60	16	252	0.00967262	39	0.00154886
crystal_alpha_Li3PS4	800	rot	70	16	252	0.00322421	13	0.000894234
crystal_alpha_Li3PS4	800	rot	80	16	252	0.00173611	7	0.000656188
crystal_alpha_Li3PS4	800	rot	90	16	252	0.000992063	4	0.000496032
crystal_alpha_Li3PS4	800	rot	100	16	252	0.000496032	2	0.000350747
crystal_alpha_Li3PS4	900	hop	1.5	48	252	2.07143	25056	0.0130862
crystal_alpha_Li3PS4	900	hop	2	48	252	1.29555	15671	0.0103492
crystal_alpha_Li3PS4	900	hop	2.5	48	252	0.778935	9422	0.00802472
crystal_alpha_Li3PS4	900	hop	3	48	252	0.475198	5748	0.00626782
crystal_alpha_Li3PS4	900	hop	3.5	48	252	0.293072	3545	0.00492228
crystal_alpha_Li3PS4	900	rot	10	16	252	2.39112	9641	0.0243523
crystal_alpha_Li3PS4	900	rot	15	16	252	1.94494	7842	0.0219631
crystal_alpha_Li3PS4	900	rot	20	16	252	1.4809	5971	0.0191647
crystal_alpha_Li3PS4	900	rot	25	16	252	1.02183	4120	0.0159195
crystal_alpha_Li3PS4	900	rot	30	16	252	0.630456	2542	0.0125045
crystal_alpha_Li3PS4	900	rot	35	16	252	0.344494	1389	0.00924338
crystal_alpha_Li3PS4	900	rot	40	16	252	0.18626	751	0.00679672
crystal_alpha_Li3PS4	900	rot	45	16	252	0.101438	409	0.00501581
crystal_alpha_Li3PS4	900	rot	50	16	252	0.0605159	244	0.00387413
crystal_alpha_Li3PS4	900	rot	55	16	252	0.0344742	139	0.00292406
crystal_alpha_Li3PS4	900	rot	60	16	252	0.0240575	97	0.00244267
crystal_alpha_Li3PS4	900	rot	70	16	252	0.00967262	39	0.00154886
crystal_alpha_Li3PS4	900	rot	80	16	252	0.00446429	18	0.00105224
crystal_alpha_Li3PS4	900	rot	90	16	252	0.00198413	8	0.000701495
crystal_alpha_Li3PS4	900	rot	100	16	252	0.000992063	4	0.000496032
crystal_alpha_Li3PS4	900	rot	110	16	252	0.000744048	3	0.000429576
crystal_alpha_Li3PS4	900	rot	120	16	252	0.000496032	2	0.000350747
crystal_alpha_Li3PS4	900	rot	130	16	252	0.000248016	1	0.000248016
crystal_alpha_Li3PS4	1000	hop	1.5	48	252	2.25107	27229	0.0136419
crystal_alpha_Li3PS4	1000	hop	2	48	252	1.48198	17926	0.0110688
crystal_alpha_Li3PS4	1000	hop	2.5	48	252	0.958085	11589	0.00889982
crystal_alpha_Li3PS4	1000	hop	3	48	252	0.622933	7535	0.00717629
crystal_alpha_Li3PS4	1000	hop	3.5	48	252	0.406829	4921	0.00579943
crystal_alpha_Li3PS4	1000	rot	10	16	252	2.29663	9260	0.0238663
crystal_alpha_Li3PS4	1000	rot	15	16	252	1.89608	7645	0.0216854
crystal_alpha_Li3PS4	1000	rot	20	16	252	1.52431	6146	0.0194436
crystal_alpha_Li3PS4	1000	rot	25	16	252	1.1565	4663	0.0169361
crystal_alpha_Li3PS4	1000	rot	30	16	252	0.813492	3280	0.0142042
crystal_alpha_Li3PS4	1000	rot	35	16	252	0.548363	2211	0.011662
crystal_alpha_Li3PS4	1000	rot	40	16	252	0.370536	1494	0.00958638
crystal_alpha_Li3PS4	1000	rot	45	16	252	0.239087	964	0.00770048
crystal_alpha_Li3PS4	1000	rot	50	16	252	0.161954	653	0.00633776
crystal_alpha_Li3PS4	1000	rot	55	16	252	0.113095	456	0.00529617
crystal_alpha_Li3PS4	1000	rot	60	16	252	0.0798611	322	0.00445049
crystal_alpha_Li3PS4	1000	rot	70	16	252	0.0391865	158	0.00311751
crystal_alpha_Li3PS4	1000	rot	80	16	252	0.0183532	74	0.00213351
crystal_alpha_Li3PS4	1000	rot	90	16	252	0.00843254	34	0.00144617
crystal_alpha_Li3PS4	1000	rot	100	16	252	0.00372024	15	0.000960561
crystal_alpha_Li3PS4	1000	rot	110	16	252	0.00124008	5	0.00055458
crystal_alpha_Li3PS4	1000	rot	120	16	252	0.000992063	4	0.000496032
crystal_alpha_Li3PS4	1000	rot	130	16	252	0.000496032	2	0.000350747
crystal_beta_Li3PS4	500	hop	1.5	48	300	0.534167	7692	0.00609056
crystal_beta_Li3PS4	500	hop	2	48	300	0.117778	1696	0.0028599
crystal_beta_Li3PS4	500	hop	2.5	48	300	0.0339583	489	0.00153565
crystal_beta_Li3PS4	500	hop	3	48	300	0.01625	234	0.0010623
crystal_beta_Li3PS4	500	hop	3.5	48	300	0.00708333	102	0.000701355
crystal_beta_Li3PS4	500	rot	10	16	300	2.49	11952	0.0227761
crystal_beta_Li3PS4	500	rot	15	16	300	1.0775	5172	0.0149826
crystal_beta_Li3PS4	500	rot	20	16	300	0.235	1128	0.00699702
crystal_beta_Li3PS4	500	rot	25	16	300	0.0316667	152	0.00256851
crystal_beta_Li3PS4	500	rot	30	16	300	0.001875	9	0.000625
crystal_beta_Li3PS4	500	rot	35	16	300	0.000208333	1	0.000208333
crystal_beta_Li3PS4	600	hop	1.5	48	300	0.921042	13263	0.00799758
crystal_beta_Li3PS4	600	hop	2	48	300	0.345625	4977	0.00489916
crystal_beta_Li3PS4	600	hop	2.5	48	300	0.139236	2005	0.00310953
crystal_beta_Li3PS4	600	hop	3	48	300	0.0670833	966	0.00215837
crystal_beta_Li3PS4	600	hop	3.5	48	300	0.0308333	444	0.00146328
crystal_beta_Li3PS4	600	rot	10	16	300	2.62062	12579	0.0233659
crystal_beta_Li3PS4	600	rot	15	16	300	1.50542	7226	0.0177096
crystal_beta_Li3PS4	600	rot	20	16	300	0.509375	2445	0.0103014
crystal_beta_Li3PS4	600	rot	25	16	300	0.113333	544	0.00485913
crystal_beta_Li3PS4	600	rot	30	16	300	0.019375	93	0.00200909
crystal_beta_Li3PS4	600	rot	35	16	300	0.00458333	22	0.00097717
crystal_beta_Li3PS4	600	rot	40	16	300	0.000625	3	0.000360844
crystal_beta_Li3PS4	600	rot	45	16	300	0.000208333	1	0.000208333
crystal_beta_Li3PS4	650	hop	1.5	48	250	1.14975	13797	0.00978839
crystal_beta_Li3PS4	650	hop	2	48	250	0.48525	5823	0.00635905
crystal_beta_Li3PS4	650	hop	2.5	48	250	0.217917	2615	0.00426142
crystal_beta_Li3PS4	650	hop	3	48	250	0.11125	1335	0.0030448
crystal_beta_Li3PS4	650	hop	3.5	48	250	0.0550833	661	0.00214249
crystal_beta_Li3PS4	650	rot	10	16	250	2.6065	10426	0.0255269
crystal_beta_Li3PS4	650	rot	15	16	250	1.6485	6594	0.0203009
crystal_beta_Li3PS4	650	rot	20	16	250	0.68625	2745	0.0130982
crystal_beta_Li3PS4	650	rot	25	16	250	0.19375	775	0.00695971
crystal_beta_Li3PS4	650	rot	30	16	250	0.04375	175	0.00330719
crystal_beta_Li3PS4	650	rot	35	16	250	0.00775	31	0.00139194
crystal_beta_Li3PS4	650	rot	40	16	250	0.00225	9	0.00075
crystal_beta_Li3PS4	650	rot	45	16	250	0.00025	1	0.00025
crystal_beta_Li3PS4	700	hop	1.5	48	250	1.39333	16720	0.0107755
crystal_beta_Li3PS4	700	hop	2	48	250	0.691917	8303	0.0075934
crystal_beta_Li3PS4	700	hop	2.5	48	250	0.35025	4203	0.00540255
crystal_beta_Li3PS4	700	hop	3	48	250	0.18875	2265	0.003966
crystal_beta_Li3PS4	700	hop	3.5	48	250	0.09975	1197	0.00288314
crystal_beta_Li3PS4	700	rot	10	16	250	2.5995	10398	0.0254926
crystal_beta_Li3PS4	700	rot	15	16	250	1.8175	7270	0.0213161
crystal_beta_Li3PS4	700	rot	20	16	250	0.9515	3806	0.0154232
crystal_beta_Li3PS4	700	rot	25	16	250	0.355	1420	0.00942072
crystal_beta_Li3PS4	700	rot	30	16	250	0.10975	439	0.00523808
crystal_beta_Li3PS4	700	rot	35	16	250	0.03175	127	0.00281736
crystal_beta_Li3PS4	700	rot	40	16	250	0.00975	39	0.00156125
crystal_beta_Li3PS4	700	rot	45	16	250	0.003	12	0.000866025
crystal_beta_Li3PS4	700	rot	50	16	250	0.00125	5	0.000559017
crystal_beta_Li3PS4	700	rot	55	16	250	0.001	4	0.0005
crystal_beta_Li3PS4	700	rot	60	16	250	0.0005	2	0.000353553
crystal_beta_Li3PS4	700	rot	70	16	250	0.0005	2	0.000353553
crystal_beta_Li3PS4	700	rot	80	16	250	0.0005	2	0.000353553
crystal_beta_Li3PS4	700	rot	90	16	250	0.0005	2	0.000353553
crystal_beta_Li3PS4	700	rot	100	16	250	0.00025	1	0.00025
crystal_beta_Li3PS4	700	rot	110	16	250	0.00025	1	0.00025
crystal_beta_Li3PS4	750	hop	1.5	48	250	1.57733	18928	0.0114649
crystal_beta_Li3PS4	750	hop	2	48	250	0.843417	10121	0.0083836
crystal_beta_Li3PS4	750	hop	2.5	48	250	0.453333	5440	0.00614636
crystal_beta_Li3PS4	750	hop	3	48	250	0.2465	2958	0.00453229
crystal_beta_Li3PS4	750	hop	3.5	48	250	0.13025	1563	0.00329457
crystal_beta_Li3PS4	750	rot	10	16	250	2.593	10372	0.0254608
crystal_beta_Li3PS4	750	rot	15	16	250	1.878	7512	0.0216679
crystal_beta_Li3PS4	750	rot	20	16	250	1.10025	4401	0.016585
crystal_beta_Li3PS4	750	rot	25	16	250	0.4795	1918	0.0109487
crystal_beta_Li3PS4	750	rot	30	16	250	0.1745	698	0.00660492
crystal_beta_Li3PS4	750	rot	35	16	250	0.062	248	0.003937
crystal_beta_Li3PS4	750	rot	40	16	250	0.021	84	0.00229129
crystal_beta_Li3PS4	750	rot	45	16	250	0.005	20	0.00111803
crystal_beta_Li3PS4	750	rot	50	16	250	0.00225	9	0.00075
crystal_beta_Li3PS4	750	rot	55	16	250	0.00125	5	0.000559017
crystal_beta_Li3PS4	800	hop	1.5	48	250	1.73758	20851	0.0120332
crystal_beta_Li3PS4	800	hop	2	48	250	0.987083	11845	0.00906956
crystal_beta_Li3PS4	800	hop	2.5	48	250	0.547	6564	0.00675154
crystal_beta_Li3PS4	800	hop	3	48	250	0.305417	3665	0.00504494
crystal_beta_Li3PS4	800	hop	3.5	48	250	0.172667	2072	0.00379327
crystal_beta_Li3PS4	800	rot	10	16	250	2.55775	10231	0.0252871
crystal_beta_Li3PS4	800	rot	15	16	250	1.9535	7814	0.0220992
crystal_beta_Li3PS4	800	rot	20	16	250	1.27775	5111	0.0178728
crystal_beta_Li3PS4	800	rot	25	16	250	0.66275	2651	0.012872
crystal_beta_Li3PS4	800	rot	30	16	250	0.29525	1181	0.00859142
crystal_beta_Li3PS4	800	rot	35	16	250	0.12775	511	0.00565133
crystal_beta_Li3PS4	800	rot	40	16	250	0.05375	215	0.00366572
crystal_beta_Li3PS4	800	rot	45	16	250	0.02375	95	0.0024367
crystal_beta_Li3PS4	800	rot	50	16	250	0.00975	39	0.00156125
crystal_beta_Li3PS4	800	rot	55	16	250	0.004	16	0.001
crystal_beta_Li3PS4	800	rot	60	16	250	0.00225	9	0.00075
crystal_beta_Li3PS4	800	rot	70	16	250	0.001	4	0.0005
crystal_beta_Li3PS4	800	rot	80	16	250	0.0005	2	0.000353553
crystal_beta_Li3PS4	800	rot	90	16	250	0.00025	1	0.00025
crystal_beta_Li3PS4	900	hop	1.5	48	250	2.02567	24308	0.0129925
crystal_beta_Li3PS4	900	hop	2	48	250	1.27325	15279	0.0103007
crystal_beta_Li3PS4	900	hop	2.5	48	250	0.792	9504	0.00812404
crystal_beta_Li3PS4	900	hop	3	48	250	0.486333	5836	0.00636614
crystal_beta_Li3PS4	900	hop	3.5	48	250	0.296167	3554	0.00496795
crystal_beta_Li3PS4	900	rot	10	16	250	2.414	9656	0.0245662
crystal_beta_Li3PS4	900	rot	15	16	250	1.95975	7839	0.0221345
crystal_beta_Li3PS4	900	rot	20	16	250	1.473	5892	0.0191898
crystal_beta_Li3PS4	900	rot	25	16	250	0.99825	3993	0.0157975
crystal_beta_Li3PS4	900	rot	30	16	250	0.59	2360	0.012145
crystal_beta_Li3PS4	900	rot	35	16	250	0.3335	1334	0.00913099
crystal_beta_Li3PS4	900	rot	40	16	250	0.183	732	0.00676387
crystal_beta_Li3PS4	900	rot	45	16	250	0.103	412	0.00507445
crystal_beta_Li3PS4	900	rot	50	16	250	0.06175	247	0.00392906
crystal_beta_Li3PS4	900	rot	55	16	250	0.0395	158	0.00314245
crystal_beta_Li3PS4	900	rot	60	16	250	0.025	100	0.0025
crystal_beta_Li3PS4	900	rot	70	16	250	0.01275	51	0.00178536
crystal_beta_Li3PS4	900	rot	80	16	250	0.00675	27	0.00129904
crystal_beta_Li3PS4	900	rot	90	16	250	0.0025	10	0.000790569
crystal_beta_Li3PS4	900	rot	100	16	250	0.0015	6	0.000612372
crystal_beta_Li3PS4	900	rot	110	16	250	0.0005	2	0.000353553
crystal_beta_Li3PS4	900	rot	120	16	250	0.00025	1	0.00025
crystal_beta_Li3PS4	1000	hop	1.5	48	250	2.27083	27250	0.0137563
crystal_beta_Li3PS4	1000	hop	2	48	250	1.5015	18018	0.0111859
crystal_beta_Li3PS4	1000	hop	2.5	48	250	0.984083	11809	0.00905577
crystal_beta_Li3PS4	1000	hop	3	48	250	0.636333	7636	0.00728202
crystal_beta_Li3PS4	1000	hop	3.5	48	250	0.411667	4940	0.00585709
crystal_beta_Li3PS4	1000	rot	10	16	250	2.245	8980	0.0236907
crystal_beta_Li3PS4	1000	rot	15	16	250	1.84875	7395	0.0214985
crystal_beta_Li3PS4	1000	rot	20	16	250	1.4935	5974	0.0193229
crystal_beta_Li3PS4	1000	rot	25	16	250	1.138	4552	0.0168671
crystal_beta_Li3PS4	1000	rot	30	16	250	0.82575	3303	0.0143679
crystal_beta_Li3PS4	1000	rot	35	16	250	0.56675	2267	0.0119033
crystal_beta_Li3PS4	1000	rot	40	16	250	0.39075	1563	0.0098837
crystal_beta_Li3PS4	1000	rot	45	16	250	0.269	1076	0.00820061
crystal_beta_Li3PS4	1000	rot	50	16	250	0.19	760	0.00689202
crystal_beta_Li3PS4	1000	rot	55	16	250	0.1325	530	0.00575543
crystal_beta_Li3PS4	1000	rot	60	16	250	0.09425	377	0.00485412
crystal_beta_Li3PS4	1000	rot	70	16	250	0.046	184	0.00339116
crystal_beta_Li3PS4	1000	rot	80	16	250	0.0195	78	0.00220794
crystal_beta_Li3PS4	1000	rot	90	16	250	0.00825	33	0.00143614
crystal_beta_Li3PS4	1000	rot	100	16	250	0.0035	14	0.000935414
crystal_beta_Li3PS4	1000	rot	110	16	250	0.0015	6	0.000612372
crystal_beta_Li3PS4	1000	rot	120	16	250	0.00075	3	0.000433013
crystal_gamma_Li3PS4	600	hop	1.5	48	252	0.231481	2800	0.00437459
crystal_gamma_Li3PS4	600	hop	2	48	252	0.0474537	574	0.00198068
crystal_gamma_Li3PS4	600	hop	2.5	48	252	0.0126488	153	0.0010226
crystal_gamma_Li3PS4	600	hop	3	48	252	0.00214947	26	0.000421546
crystal_gamma_Li3PS4	600	hop	3.5	48	252	0.000744048	9	0.000248016
crystal_gamma_Li3PS4	600	rot	10	16	252	2.69544	10868	0.0258556
crystal_gamma_Li3PS4	600	rot	15	16	252	1.27827	5154	0.0178054
crystal_gamma_Li3PS4	600	rot	20	16	252	0.321677	1297	0.00893201
crystal_gamma_Li3PS4	600	rot	25	16	252	0.0491071	198	0.00348989
crystal_gamma_Li3PS4	600	rot	30	16	252	0.00520833	21	0.00113655
crystal_gamma_Li3PS4	600	rot	35	16	252	0.000248016	1	0.000248016
crystal_gamma_Li3PS4	650	hop	1.5	48	252	0.431878	5224	0.0059753
crystal_gamma_Li3PS4	650	hop	2	48	252	0.117725	1424	0.0031197
crystal_gamma_Li3PS4	650	hop	2.5	48	252	0.0331515	401	0.00165551
crystal_gamma_Li3PS4	650	hop	3	48	252	0.00785384	95	0.000805787
crystal_gamma_Li3PS4	650	hop	3.5	48	252	0.00272817	33	0.000474914
crystal_gamma_Li3PS4	650	rot	10	16	252	2.74206	11056	0.0260783
crystal_gamma_Li3PS4	650	rot	15	16	252	1.58036	6372	0.0197978
crystal_gamma_Li3PS4	650	rot	20	16	252	0.574405	2316	0.0119357
crystal_gamma_Li3PS4	650	rot	25	16	252	0.13244	534	0.00573126
crystal_gamma_Li3PS4	650	rot	30	16	252	0.0210813	85	0.00228659
crystal_gamma_Li3PS4	650	rot	35	16	252	0.00223214	9	0.000744048
crystal_gamma_Li3PS4	650	rot	40	16	252	0.000496032	2	0.000350747
crystal_gamma_Li3PS4	650	rot	45	16	252	0.000248016	1	0.000248016
crystal_gamma_Li3PS4	700	hop	1.5	48	252	0.752397	9101	0.00788684
crystal_gamma_Li3PS4	700	hop	2	48	252	0.282655	3419	0.00483401
crystal_gamma_Li3PS4	700	hop	2.5	48	252	0.113261	1370	0.00305998
crystal_gamma_Li3PS4	700	hop	3	48	252	0.0424934	514	0.0018743
crystal_gamma_Li3PS4	700	hop	3.5	48	252	0.0186839	226	0.00124283
crystal_gamma_Li3PS4	700	rot	10	16	252	2.70461	10905	0.0258996
crystal_gamma_Li3PS4	700	rot	15	16	252	1.82143	7344	0.0212543
crystal_gamma_Li3PS4	700	rot	20	16	252	0.866071	3492	0.014656
crystal_gamma_Li3PS4	700	rot	25	16	252	0.286706	1156	0.00843254
crystal_gamma_Li3PS4	700	rot	30	16	252	0.0796131	321	0.00444357
crystal_gamma_Li3PS4	700	rot	35	16	252	0.0243056	98	0.00245523
crystal_gamma_Li3PS4	700	rot	40	16	252	0.00595238	24	0.00121503
crystal_gamma_Li3PS4	700	rot	45	16	252	0.00198413	8	0.000701495
crystal_gamma_Li3PS4	700	rot	50	16	252	0.00124008	5	0.00055458
crystal_gamma_Li3PS4	700	rot	55	16	252	0.000744048	3	0.000429576
crystal_gamma_Li3PS4	700	rot	60	16	252	0.000248016	1	0.000248016
crystal_gamma_Li3PS4	700	rot	70	16	252	0.000248016	1	0.000248016
crystal_gamma_Li3PS4	700	rot	80	16	252	0.000248016	1	0.000248016
crystal_gamma_Li3PS4	750	hop	1.5	48	252	1.3874	16782	0.0107098
crystal_gamma_Li3PS4	750	hop	2	48	252	0.701802	8489	0.00761704
crystal_gamma_Li3PS4	750	hop	2.5	48	252	0.350612	4241	0.00538384
crystal_gamma_Li3PS4	750	hop	3	48	252	0.174272	2108	0.00379571
crystal_gamma_Li3PS4	750	hop	3.5	48	252	0.0869709	1052	0.00268143
crystal_gamma_Li3PS4	750	rot	10	16	252	2.49529	10061	0.0248771
crystal_gamma_Li3PS4	750	rot	15	16	252	1.88021	7581	0.0215945
crystal_gamma_Li3PS4	750	rot	20	16	252	1.20387	4854	0.0172794
crystal_gamma_Li3PS4	750	rot	25	16	252	0.640873	2584	0.0126074
crystal_gamma_Li3PS4	750	rot	30	16	252	0.287946	1161	0.00845076
crystal_gamma_Li3PS4	750	rot	35	16	252	0.121032	488	0.00547885
crystal_gamma_Li3PS4	750	rot	40	16	252	0.0500992	202	0.00352497
crystal_gamma_Li3PS4	750	rot	45	16	252	0.0238095	96	0.00243005
crystal_gamma_Li3PS4	750	rot	50	16	252	0.0111607	45	0.00166374
crystal_gamma_Li3PS4	750	rot	55	16	252	0.0062004	25	0.00124008
crystal_gamma_Li3PS4	750	rot	60	16	252	0.00248016	10	0.000784295
crystal_gamma_Li3PS4	750	rot	70	16	252	0.000496032	2	0.000350747
crystal_gamma_Li3PS4	800	hop	1.5	48	252	1.75008	21169	0.0120284
crystal_gamma_Li3PS4	800	hop	2	48	252	0.99165	11995	0.00905437
crystal_gamma_Li3PS4	800	hop	2.5	48	252	0.559854	6772	0.00680325
crystal_gamma_Li3PS4	800	hop	3	48	252	0.313988	3798	0.0050949
crystal_gamma_Li3PS4	800	hop	3.5	48	252	0.173859	2103	0.00379121
crystal_gamma_Li3PS4	800	rot	10	16	252	2.47619	9984	0.0247817
crystal_gamma_Li3PS4	800	rot	15	16	252	1.91617	7726	0.0218
crystal_gamma_Li3PS4	800	rot	20	16	252	1.31151	5288	0.0180354
crystal_gamma_Li3PS4	800	rot	25	16	252	0.742063	2992	0.0135663
crystal_gamma_Li3PS4	800	rot	30	16	252	0.363095	1464	0.00948965
crystal_gamma_Li3PS4	800	rot	35	16	252	0.160962	649	0.00631832
crystal_gamma_Li3PS4	800	rot	40	16	252	0.0716766	289	0.00421627
crystal_gamma_Li3PS4	800	rot	45	16	252	0.0349702	141	0.00294502
crystal_gamma_Li3PS4	800	rot	50	16	252	0.0210813	85	0.00228659
crystal_gamma_Li3PS4	800	rot	55	16	252	0.0116567	47	0.00170031
crystal_gamma_Li3PS4	800	rot	60	16	252	0.0062004	25	0.00124008
crystal_gamma_Li3PS4	800	rot	70	16	252	0.00198413	8	0.000701495
crystal_gamma_Li3PS4	800	rot	80	16	252	0.000248016	1	0.000248016
HT-Li2SO4	800	hop	1.5	64	129.9	0.547055	4548	0.00811187
HT-Li2SO4	800	hop	2	64	129.9	0.234435	1949	0.00531027
HT-Li2SO4	800	hop	2.5	64	129.9	0.119563	994	0.00379231
HT-Li2SO4	800	hop	3	64	129.9	0.063751	530	0.00276917
HT-Li2SO4	800	hop	3.5	64	129.9	0.0301915	251	0.00190567
HT-Li2SO4	800	rot	10	32	129.9	3.56717	14828	0.0292942
HT-Li2SO4	800	rot	15	32	129.9	3.04393	12653	0.0270606
HT-Li2SO4	800	rot	20	32	129.9	2.52358	10490	0.0246393
HT-Li2SO4	800	rot	25	32	129.9	1.94621	8090	0.0216379
HT-Li2SO4	800	rot	30	32	129.9	1.42826	5937	0.0185364
HT-Li2SO4	800	rot	35	32	129.9	1.00871	4193	0.0155777
HT-Li2SO4	800	rot	40	32	129.9	0.722431	3003	0.0131831
HT-Li2SO4	800	rot	45	32	129.9	0.543687	2260	0.0114366
HT-Li2SO4	800	rot	50	32	129.9	0.43086	1791	0.010181
HT-Li2SO4	800	rot	55	32	129.9	0.343774	1429	0.00909404
HT-Li2SO4	800	rot	60	32	129.9	0.286518	1191	0.00830227
HT-Li2SO4	800	rot	70	32	129.9	0.202079	840	0.00697237
HT-Li2SO4	800	rot	80	32	129.9	0.136644	568	0.00573344
HT-Li2SO4	800	rot	90	32	129.9	0.08444	351	0.00450707
HT-Li2SO4	800	rot	100	32	129.9	0.0548499	228	0.00363252
HT-Li2SO4	800	rot	110	32	129.9	0.0384911	160	0.00304299
HT-Li2SO4	800	rot	120	32	129.9	0.0279061	116	0.00259101
HT-Li2SO4	800	rot	130	32	129.9	0.0194861	81	0.00216513
HT-Li2SO4	800	rot	140	32	129.9	0.0105851	44	0.00159576
HT-Li2SO4	800	rot	150	32	129.9	0.0055331	23	0.00115373
HT-Li2SO4	800	rot	160	32	129.9	0.00312741	13	0.000867386
HT-Li2SO4	800	rot	170	32	129.9	0.00168399	7	0.000636488
HT-Li2SO4	850	hop	1.5	64	128.34	1.04179	8557	0.0112621
HT-Li2SO4	850	hop	2	64	128.34	0.473109	3886	0.00758943
HT-Li2SO4	850	hop	2.5	64	128.34	0.260538	2140	0.00563203
HT-Li2SO4	850	hop	3	64	128.34	0.153158	1258	0.00431816
HT-Li2SO4	850	hop	3.5	64	128.34	0.0805965	662	0.00313247
HT-Li2SO4	850	rot	10	32	128.34	3.03199	12452	0.0271711
HT-Li2SO4	850	rot	15	32	128.34	2.62292	10772	0.0252718
HT-Li2SO4	850	rot	20	32	128.34	2.26912	9319	0.0235057
HT-Li2SO4	850	rot	25	32	128.34	1.94186	7975	0.0217447
HT-Li2SO4	850	rot	30	32	128.34	1.63336	6708	0.0199427
HT-Li2SO4	850	rot	35	32	128.34	1.35626	5570	0.0181725
HT-Li2SO4	850	rot	40	32	128.34	1.12226	4609	0.0165307
HT-Li2SO4	850	rot	45	32	128.34	0.925764	3802	0.0150139
HT-Li2SO4	850	rot	50	32	128.34	0.77358	3177	0.0137245
HT-Li2SO4	850	rot	55	32	128.34	0.654511	2688	0.0126242
HT-Li2SO4	850	rot	60	32	128.34	0.559305	2297	0.0116699
HT-Li2SO4	850	rot	70	32	128.34	0.403226	1656	0.00990873
HT-Li2SO4	850	rot	80	32	128.34	0.27247	1119	0.00814522
HT-Li2SO4	850	rot	90	32	128.34	0.18189	747	0.006655
HT-Li2SO4	850	rot	100	32	128.34	0.117364	482	0.00534578
HT-Li2SO4	850	rot	110	32	128.34	0.078405	322	0.00436934
HT-Li2SO4	850	rot	120	32	128.34	0.0552731	227	0.00366861
HT-Li2SO4	850	rot	130	32	128.34	0.0365241	150	0.00298218
HT-Li2SO4	850	rot	140	32	128.34	0.021671	89	0.00229712
HT-Li2SO4	850	rot	150	32	128.34	0.0129052	53	0.00177266
HT-Li2SO4	850	rot	160	32	128.34	0.00876578	36	0.00146096
HT-Li2SO4	850	rot	170	32	128.34	0.00560036	23	0.00116775
HT-Li2SO4	900	hop	1.5	64	136.48	1.29128	11279	0.0121587
HT-Li2SO4	900	hop	2	64	136.48	0.629671	5500	0.00849048
HT-Li2SO4	900	hop	2.5	64	136.48	0.361775	3160	0.00643568
HT-Li2SO4	900	hop	3	64	136.48	0.213859	1868	0.00494811
HT-Li2SO4	900	hop	3.5	64	136.48	0.114257	998	0.00361673
HT-Li2SO4	900	rot	10	32	136.48	2.93587	12822	0.0259274
HT-Li2SO4	900	rot	15	32	136.48	2.55257	11148	0.0241757
HT-Li2SO4	900	rot	20	32	136.48	2.24254	9794	0.0226601
HT-Li2SO4	900	rot	25	32	136.48	1.95496	8538	0.0211572
HT-Li2SO4	900	rot	30	32	136.48	1.69027	7382	0.0196729
HT-Li2SO4	900	rot	35	32	136.48	1.44572	6314	0.0181942
HT-Li2SO4	900	rot	40	32	136.48	1.23232	5382	0.0167978
HT-Li2SO4	900	rot	45	32	136.48	1.05212	4595	0.0155211
HT-Li2SO4	900	rot	50	32	136.48	0.892988	3900	0.0142993
HT-Li2SO4	900	rot	55	32	136.48	0.768428	3356	0.0132645
HT-Li2SO4	900	rot	60	32	136.48	0.660582	2885	0.0122986
HT-Li2SO4	900	rot	70	32	136.48	0.492288	2150	0.010617
HT-Li2SO4	900	rot	80	32	136.48	0.348494	1522	0.00893282
HT-Li2SO4	900	rot	90	32	136.48	0.225079	983	0.0071789
HT-Li2SO4	900	rot	100	32	136.48	0.15135	661	0.00588683
HT-Li2SO4	900	rot	110	32	136.48	0.105098	459	0.00490555
HT-Li2SO4	900	rot	120	32	136.48	0.0744157	325	0.00412784
HT-Li2SO4	900	rot	130	32	136.48	0.0496868	217	0.00337296
HT-Li2SO4	900	rot	140	32	136.48	0.0299952	131	0.0026207
HT-Li2SO4	900	rot	150	32	136.48	0.0169439	74	0.00196969
HT-Li2SO4	900	rot	160	32	136.48	0.00870091	38	0.00141147
HT-Li2SO4	900	rot	170	32	136.48	0.00435045	19	0.000998063
HT-Li2SO4	950	hop	1.5	64	137.2	1.54052	13527	0.0132454
HT-Li2SO4	950	hop	2	64	137.2	0.798105	7008	0.00953373
HT-Li2SO4	950	hop	2.5	64	137.2	0.472167	4146	0.00733298
HT-Li2SO4	950	hop	3	64	137.2	0.282776	2483	0.00567485
HT-Li2SO4	950	hop	3.5	64	137.2	0.163311	1434	0.00431261
HT-Li2SO4	950	rot	10	32	137.2	2.87491	12622	0.0255894
HT-Li2SO4	950	rot	15	32	137.2	2.51799	11055	0.0239483
HT-Li2SO4	950	rot	20	32	137.2	2.2244	9766	0.0225089
HT-Li2SO4	950	rot	25	32	137.2	1.96725	8637	0.0211679
HT-Li2SO4	950	rot	30	32	137.2	1.72536	7575	0.0198238
HT-Li2SO4	950	rot	35	32	137.2	1.49964	6584	0.0184817
HT-Li2SO4	950	rot	40	32	137.2	1.30945	5749	0.01727
HT-Li2SO4	950	rot	45	32	137.2	1.13019	4962	0.0160444
HT-Li2SO4	950	rot	50	32	137.2	0.980321	4304	0.0149428
HT-Li2SO4	950	rot	55	32	137.2	0.853681	3748	0.0139443
HT-Li2SO4	950	rot	60	32	137.2	0.746629	3278	0.0130407
HT-Li2SO4	950	rot	70	32	137.2	0.563958	2476	0.0113337
HT-Li2SO4	950	rot	80	32	137.2	0.404974	1778	0.00960421
HT-Li2SO4	950	rot	90	32	137.2	0.284484	1249	0.00804965
HT-Li2SO4	950	rot	100	32	137.2	0.203171	892	0.00680265
HT-Li2SO4	950	rot	110	32	137.2	0.143495	630	0.00571697
HT-Li2SO4	950	rot	120	32	137.2	0.102041	448	0.00482097
HT-Li2SO4	950	rot	130	32	137.2	0.0678754	298	0.00393191
HT-Li2SO4	950	rot	140	32	137.2	0.0455539	200	0.00322115
HT-Li2SO4	950	rot	150	32	137.2	0.0273324	120	0.00249509
HT-Li2SO4	950	rot	160	32	137.2	0.014805	65	0.00183634
HT-Li2SO4	950	rot	170	32	137.2	0.0075164	33	0.00130844
HT-Li2SO4	1000	hop	1.5	64	175.3	1.73194	19431	0.0124247
HT-Li2SO4	1000	hop	2	64	175.3	0.920565	10328	0.00905829
HT-Li2SO4	1000	hop	2.5	64	175.3	0.561003	6294	0.00707134
HT-Li2SO4	1000	hop	3	64	175.3	0.358671	4024	0.00565415
HT-Li2SO4	1000	hop	3.5	64	175.3	0.217039	2435	0.00439833
HT-Li2SO4	1000	rot	10	32	175.3	2.8658	16076	0.0226025
HT-Li2SO4	1000	rot	15	32	175.3	2.50463	14050	0.0211303
HT-Li2SO4	1000	rot	20	32	175.3	2.21388	12419	0.019866
HT-Li2SO4	1000	rot	25	32	175.3	1.97465	11077	0.018762
HT-Li2SO4	1000	rot	30	32	175.3	1.76287	9889	0.0177274
HT-Li2SO4	1000	rot	35	32	175.3	1.5568	8733	0.016659
HT-Li2SO4	1000	rot	40	32	175.3	1.37069	7689	0.0156316
HT-Li2SO4	1000	rot	45	32	175.3	1.21025	6789	0.0146883
HT-Li2SO4	1000	rot	50	32	175.3	1.06139	5954	0.0137554
HT-Li2SO4	1000	rot	55	32	175.3	0.925021	5189	0.0128413
HT-Li2SO4	1000	rot	60	32	175.3	0.812001	4555	0.0120313
HT-Li2SO4	1000	rot	70	32	175.3	0.624109	3501	0.0105479
HT-Li2SO4	1000	rot	80	32	175.3	0.466165	2615	0.00911599
HT-Li2SO4	1000	rot	90	32	175.3	0.344231	1931	0.00783356
HT-Li2SO4	1000	rot	100	32	175.3	0.246185	1381	0.00662468
HT-Li2SO4	1000	rot	110	32	175.3	0.179514	1007	0.00565696
HT-Li2SO4	1000	rot	120	32	175.3	0.129064	724	0.00479664
HT-Li2SO4	1000	rot	130	32	175.3	0.0935896	525	0.00408458
HT-Li2SO4	1000	rot	140	32	175.3	0.0615017	345	0.00331114
HT-Li2SO4	1000	rot	150	32	175.3	0.0347618	195	0.00248935
HT-Li2SO4	1000	rot	160	32	175.3	0.0210354	118	0.00193646
HT-Li2SO4	1000	rot	170	32	175.3	0.0119438	67	0.00145917
HT-Li2SO4	1100	hop	1.5	64	139.64	1.99587	17837	0.0149441
HT-Li2SO4	1100	hop	2	64	139.64	1.14681	10249	0.0113279
HT-Li2SO4	1100	hop	2.5	64	139.64	0.731233	6535	0.00904551
HT-Li2SO4	1100	hop	3	64	139.64	0.479805	4288	0.00732719
HT-Li2SO4	1100	hop	3.5	64	139.64	0.308047	2753	0.00587102
HT-Li2SO4	1100	rot	10	32	139.64	2.81997	12601	0.0251213
HT-Li2SO4	1100	rot	15	32	139.64	2.48004	11082	0.0235586
HT-Li2SO4	1100	rot	20	32	139.64	2.20769	9865	0.0222274
HT-Li2SO4	1100	rot	25	32	139.64	1.97539	8827	0.0210255
HT-Li2SO4	1100	rot	30	32	139.64	1.77532	7933	0.0199324
HT-Li2SO4	1100	rot	35	32	139.64	1.5898	7104	0.0188622
HT-Li2SO4	1100	rot	40	32	139.64	1.42576	6371	0.0178626
HT-Li2SO4	1100	rot	45	32	139.64	1.26508	5653	0.016826
HT-Li2SO4	1100	rot	50	32	139.64	1.13618	5077	0.0159457
HT-Li2SO4	1100	rot	55	32	139.64	1.0178	4548	0.0150921
HT-Li2SO4	1100	rot	60	32	139.64	0.901425	4028	0.0142032
HT-Li2SO4	1100	rot	70	32	139.64	0.706504	3157	0.0125741
HT-Li2SO4	1100	rot	80	32	139.64	0.563055	2516	0.0112252
HT-Li2SO4	1100	rot	90	32	139.64	0.426543	1906	0.00977016
HT-Li2SO4	1100	rot	100	32	139.64	0.324719	1451	0.0085246
HT-Li2SO4	1100	rot	110	32	139.64	0.248183	1109	0.00745257
HT-Li2SO4	1100	rot	120	32	139.64	0.177689	794	0.00630595
HT-Li2SO4	1100	rot	130	32	139.64	0.123308	551	0.0052531
HT-Li2SO4	1100	rot	140	32	139.64	0.0848163	379	0.00435672
HT-Li2SO4	1100	rot	150	32	139.64	0.0579615	259	0.00360156
HT-Li2SO4	1100	rot	160	32	139.64	0.0349112	156	0.00279513
HT-Li2SO4	1100	rot	170	32	139.64	0.0210362	94	0.00216972
