# Supplementary material for: The nonexistence of a paddlewheel effect in superionic conductors
Source: Proc Natl Acad Sci U S A. 2024 Apr 24;121(18):e2316493121. doi: 10.1073/pnas.2316493121 (PMC11067015; doi:10.1073/pnas.2316493121)
Supplement: Supplementary file 3 — Dataset S02 (XLSX) [file pnas.2316493121.sd02.xlsx]

## Sheet: Arr_Fit_publication_2024
Type	Cutoff angle(deg) or distance (A)	Ea (eV)	Ea_error (eV)	300K-freq (event/ps/normalizing atom)	300K-freq upper (event/ps/normalizing atom)	300K-freq lower (event/ps/normalizing atom)	label
hop	1.5	0.120377	0.000859628	0.0918723	0.0952261	0.0886366	crystal_beta_Li3PS4
hop	2	0.19381	0.00134464	0.00859106	0.00908338	0.00812542	crystal_beta_Li3PS4
hop	2.5	0.247884	0.00195514	0.00129789	0.001407	0.00119724	crystal_beta_Li3PS4
hop	3	0.281277	0.0026318	0.000333045	0.000371197	0.000298813	crystal_beta_Li3PS4
hop	3.5	0.32055	0.00358848	7.33362e-05	8.49995e-05	6.32733e-05	crystal_beta_Li3PS4
rot	10	-0.00660575	0.000973112	2.91358	3.03601	2.79609	crystal_beta_Li3PS4
rot	15	0.0462464	0.0012702	0.604594	0.637746	0.573166	crystal_beta_Li3PS4
rot	20	0.148371	0.00197568	0.0316607	0.0343725	0.0291628	crystal_beta_Li3PS4
rot	25	0.282039	0.00336794	0.000633975	0.000728357	0.000551824	crystal_beta_Li3PS4
rot	30	0.428345	0.00599846	8.34187e-06	1.06627e-05	6.52619e-06	crystal_beta_Li3PS4
rot	35	0.57478	0.00961805	1.06235e-07	1.57234e-07	7.17777e-08	crystal_beta_Li3PS4
rot	40	0.71884	0.0153512	1.43918e-09	2.68633e-09	7.71023e-10	crystal_beta_Li3PS4
rot	45	0.864436	0.0241173	1.89931e-11	5.05389e-11	7.13781e-12	crystal_beta_Li3PS4
rot	50	0.993553	0.0363236	4.04085e-13	1.76142e-12	9.27008e-14	crystal_beta_Li3PS4
rot	55	1.05174	0.0535557	5.7958e-14	5.07146e-13	6.6236e-15	crystal_beta_Li3PS4
rot	60	1.13248	0.0667659	4.61478e-15	6.89027e-14	3.09077e-16	crystal_beta_Li3PS4
hop	1.5	0.131903	0.00105326	0.0628836	0.0656957	0.0601919	amorphous_Li3PS4_2.0g/cm3
hop	2	0.202244	0.00160671	0.00547	0.00584579	0.00511836	amorphous_Li3PS4_2.0g/cm3
hop	2.5	0.296246	0.00259574	0.000250086	0.000278274	0.000224753	amorphous_Li3PS4_2.0g/cm3
hop	3	0.38246	0.00407228	1.38681e-05	1.63876e-05	1.17359e-05	amorphous_Li3PS4_2.0g/cm3
hop	3.5	0.418149	0.0056124	3.04846e-06	3.83598e-06	2.42262e-06	amorphous_Li3PS4_2.0g/cm3
rot	10	0.0305765	0.00136021	1.16281	1.23087	1.09852	amorphous_Li3PS4_2.0g/cm3
rot	15	0.063777	0.00161501	0.386572	0.413518	0.361382	amorphous_Li3PS4_2.0g/cm3
rot	20	0.139647	0.00215504	0.0383872	0.0419797	0.0351021	amorphous_Li3PS4_2.0g/cm3
rot	25	0.263193	0.00333421	0.000955853	0.00109666	0.000833125	amorphous_Li3PS4_2.0g/cm3
rot	30	0.416615	0.00569582	9.80462e-06	1.23797e-05	7.76519e-06	amorphous_Li3PS4_2.0g/cm3
rot	35	0.599387	0.0104998	4.34836e-08	6.66949e-08	2.83504e-08	amorphous_Li3PS4_2.0g/cm3
rot	40	0.762349	0.0197142	3.14633e-10	7.00764e-10	1.41266e-10	amorphous_Li3PS4_2.0g/cm3
rot	45	0.925299	0.029846	2.28662e-12	7.67275e-12	6.81452e-13	amorphous_Li3PS4_2.0g/cm3
rot	50	1.11997	0.0572534	6.80954e-15	6.92102e-14	6.69987e-16	amorphous_Li3PS4_2.0g/cm3
rot	55	1.15929	0.0727198	1.49219e-15	2.83655e-14	7.84978e-17	amorphous_Li3PS4_2.0g/cm3
hop	1.5	0.114281	0.00137222	0.117104	0.124009	0.110583	amorphous_Li3PS4_1.8g/cm3
hop	2	0.184879	0.00194585	0.0121985	0.0132279	0.0112491	amorphous_Li3PS4_1.8g/cm3
hop	2.5	0.245289	0.00271609	0.00163623	0.00183169	0.00146164	amorphous_Li3PS4_1.8g/cm3
hop	3	0.298409	0.00373396	0.0002616	0.000305414	0.000224072	amorphous_Li3PS4_1.8g/cm3
hop	3.5	0.35654	0.00518981	3.73241e-05	4.62691e-05	3.01085e-05	amorphous_Li3PS4_1.8g/cm3
rot	10	-0.0225082	0.00190349	3.79767	4.11367	3.50595	amorphous_Li3PS4_1.8g/cm3
rot	15	0.0147868	0.00221259	1.23103	1.35068	1.12197	amorphous_Li3PS4_1.8g/cm3
rot	20	0.0948788	0.00276306	0.135256	0.151809	0.120508	amorphous_Li3PS4_1.8g/cm3
rot	25	0.189537	0.00366163	0.00960596	0.0111876	0.0082479	amorphous_Li3PS4_1.8g/cm3
rot	30	0.267383	0.00492001	0.000957088	0.00117394	0.000780295	amorphous_Li3PS4_1.8g/cm3
rot	35	0.325028	0.00645172	0.000152615	0.000199382	0.000116818	amorphous_Li3PS4_1.8g/cm3
rot	40	0.375275	0.00857005	2.81705e-05	4.01572e-05	1.97618e-05	amorphous_Li3PS4_1.8g/cm3
rot	45	0.418524	0.011262	6.15106e-06	9.79598e-06	3.86236e-06	amorphous_Li3PS4_1.8g/cm3
rot	50	0.464222	0.0146728	1.25259e-06	2.29521e-06	6.8359e-07	amorphous_Li3PS4_1.8g/cm3
rot	55	0.502384	0.0187714	3.09822e-07	6.71968e-07	1.42849e-07	amorphous_Li3PS4_1.8g/cm3
rot	60	0.543116	0.0245571	7.21968e-08	1.98613e-07	2.62439e-08	amorphous_Li3PS4_1.8g/cm3
rot	70	0.567822	0.0503707	1.57875e-08	1.25181e-07	1.99108e-09	amorphous_Li3PS4_1.8g/cm3
hop	1.5	0.423283	0.00315064	6.69357e-05	7.63514e-05	5.86812e-05	crystal_gamma_Li3PS4
hop	2	0.620115	0.00553523	3.32093e-07	4.18197e-07	2.63718e-07	crystal_gamma_Li3PS4
hop	2.5	0.771344	0.0090922	4.83966e-09	7.06307e-09	3.31616e-09	crystal_gamma_Li3PS4
hop	3	0.933768	0.0154687	5.36196e-11	1.01916e-10	2.821e-11	crystal_gamma_Li3PS4
hop	3.5	1.00306	0.0243756	5.45718e-12	1.50032e-11	1.98496e-12	crystal_gamma_Li3PS4
rot	10	-0.0207548	0.00254206	4.13334	4.60155	3.71277	crystal_gamma_Li3PS4
rot	15	0.0804153	0.00327563	0.288209	0.33082	0.251086	crystal_gamma_Li3PS4
rot	20	0.277556	0.00516243	0.0017531	0.00217637	0.00141215	crystal_gamma_Li3PS4
rot	25	0.524398	0.0097126	2.66884e-06	4.00164e-06	1.77994e-06	crystal_gamma_Li3PS4
rot	30	0.746221	0.0197747	6.30765e-09	1.43548e-08	2.77164e-09	crystal_gamma_Li3PS4
rot	35	0.791586	0.0396404	9.14455e-10	4.74324e-09	1.76299e-10	crystal_gamma_Li3PS4
rot	40	0.774905	0.0715597	5.82676e-10	1.13478e-08	2.99186e-11	crystal_gamma_Li3PS4
hop	1.5	0.0784595	0.00105389	0.272167	0.284349	0.260506	crystal_alpha_Li3PS4
hop	2	0.132648	0.00144041	0.0417758	0.0443446	0.0393558	crystal_alpha_Li3PS4
hop	2.5	0.187266	0.00199624	0.006159	0.00668846	0.00567144	crystal_alpha_Li3PS4
hop	3	0.234486	0.00271203	0.00111143	0.00124289	0.000993871	crystal_alpha_Li3PS4
hop	3.5	0.284003	0.00368695	0.000189596	0.000220644	0.000162917	crystal_alpha_Li3PS4
rot	10	-0.00365211	0.00153141	2.60974	2.782	2.44814	crystal_alpha_Li3PS4
rot	15	0.0189356	0.00175621	1.18136	1.27109	1.09796	crystal_alpha_Li3PS4
rot	20	0.0752814	0.00218252	0.209108	0.22896	0.190978	crystal_alpha_Li3PS4
rot	25	0.160574	0.00295979	0.0156548	0.0176939	0.0138507	crystal_alpha_Li3PS4
rot	30	0.265181	0.0043218	0.000638701	0.00076307	0.000534601	crystal_alpha_Li3PS4
rot	35	0.373291	0.00648781	2.23265e-05	2.91293e-05	1.71124e-05	crystal_alpha_Li3PS4
rot	40	0.485362	0.00975665	7.13809e-07	1.06341e-06	4.79142e-07	crystal_alpha_Li3PS4
rot	45	0.587787	0.0153077	2.85534e-08	5.32741e-08	1.53038e-08	crystal_alpha_Li3PS4
rot	50	0.657558	0.0221837	2.9128e-09	7.18105e-09	1.1815e-09	crystal_alpha_Li3PS4
rot	55	0.711736	0.0279406	4.59808e-10	1.43163e-09	1.4768e-10	crystal_alpha_Li3PS4
rot	60	0.75325	0.0347319	1.06235e-10	4.35657e-10	2.59052e-11	crystal_alpha_Li3PS4
rot	70	0.926096	0.0774396	4.90757e-13	1.13225e-11	2.12711e-14	crystal_alpha_Li3PS4
hop	1.5	0.260563	0.0031182	0.00143699	0.00163062	0.00126636	HT-Li2SO4
hop	2	0.325698	0.0044084	0.000131028	0.000156647	0.000109599	HT-Li2SO4
hop	2.5	0.369177	0.00578362	2.4505e-05	3.09713e-05	1.93888e-05	HT-Li2SO4
hop	3	0.408718	0.00742603	5.27584e-06	7.12564e-06	3.90625e-06	HT-Li2SO4
hop	3.5	0.472094	0.00986533	5.67477e-07	8.45765e-07	3.80756e-07	HT-Li2SO4
rot	10	-0.0537244	0.00266601	12.2492	13.653	10.9896	HT-Li2SO4
rot	15	-0.0461988	0.00286251	8.74738	9.82808	7.78551	HT-Li2SO4
rot	20	-0.0291403	0.00308155	4.87874	5.53041	4.30385	HT-Li2SO4
rot	25	0.00486018	0.00336031	1.72665	1.9795	1.5061	HT-Li2SO4
rot	30	0.0479952	0.00369651	0.476234	0.553443	0.409797	HT-Li2SO4
rot	35	0.0927539	0.00409687	0.124573	0.14713	0.105474	HT-Li2SO4
rot	40	0.131777	0.00452198	0.0380174	0.0456793	0.0316406	HT-Li2SO4
rot	45	0.160967	0.00495743	0.0150643	0.0184218	0.0123187	HT-Li2SO4
rot	50	0.184872	0.00537322	0.00690482	0.00858689	0.00555225	HT-Li2SO4
rot	55	0.203499	0.0058105	0.00365256	0.00462341	0.00288558	HT-Li2SO4
rot	60	0.215357	0.00625141	0.00232076	0.00299052	0.001801	HT-Li2SO4
rot	70	0.238677	0.00722891	0.000944144	0.00126573	0.000704266	HT-Li2SO4
rot	80	0.281965	0.00845263	0.000218736	0.000308108	0.000155288	HT-Li2SO4
rot	90	0.329592	0.0101476	4.34777e-05	6.55831e-05	2.88231e-05	HT-Li2SO4
rot	100	0.373212	0.0121193	9.6152e-06	1.57065e-05	5.88623e-06	HT-Li2SO4
rot	110	0.407215	0.0142459	2.79288e-06	4.97157e-06	1.56896e-06	HT-Li2SO4
rot	120	0.410267	0.0167766	1.83778e-06	3.62427e-06	9.31891e-07	HT-Li2SO4
rot	130	0.424649	0.020153	8.64262e-07	1.95386e-06	3.82294e-07	HT-Li2SO4
rot	140	0.470766	0.0253674	1.63282e-07	4.55671e-07	5.85092e-08	HT-Li2SO4
rot	150	0.524596	0.032149	2.32944e-08	8.54795e-08	6.34806e-09	HT-Li2SO4
rot	160	0.53149	0.0408852	1.14064e-08	5.95895e-08	2.18337e-09	HT-Li2SO4
rot	170	0.513151	0.0591431	1.08968e-08	1.18857e-07	9.99011e-10	HT-Li2SO4
